# Supplementary material for: Exploring potential value of neutrophil extracellular traps in major depressive disorder
Source: Front Immunol. 2026 May 12;17:1818375. doi: 10.3389/fimmu.2026.1818375 (PMC13201104; doi:10.3389/fimmu.2026.1818375)
Supplement: Supplementary file 2 [file DataSheet2.xlsx]

## Sheet: Sheet1
ID	Treatment drug	HAMD-24 scores	Duration of the disease, month
MDD01	Escitalopram 15mg/d	15	3
MDD02	Duloxetine 40mg/d	20	18
MDD03	Escitalopram 20mg/d	24	24
MDD04	Duloxetine 40mg/d	28	6
MDD05	Duloxetine 40mg/d	20	12
MDD06	Sertraline 100mg/d	16	3
MDD07	Paroxetine 20mg/d	22	48
MDD08	Escitalopram 20mg/d	16	6
MDD10	Paroxetine 20mg/d	20	2
MDD11	Escitalopram 20mg/d	20	12
MDD13	Duloxetine 40mg/d	15	36
MDD14	Duloxetine 40mg/d	20	36
MDD19	Duloxetine 40mg/d	25	3
MDD21	Duloxetine 40mg/d	30	48
MDD22	Escitalopram 15mg/d	28	6
MDD23	Fluvoxamine 200mg/d	15	10
MDD24	Fluvoxamine 200mg/d	20	3
MDD25	Duloxetine 40mg/d	16	48
MDD26	Escitalopram 20mg/d	22	72
MDD28	Escitalopram 20mg/d	18	84
MDD29	Duloxetine 40mg/d	24	6
MDD31	Duloxetine 40mg/d	20	36
MDD32	Escitalopram 15mg/d	25	60
MDD33	Escitalopram 15mg/d	21	4
MDD34	Escitalopram 20mg/d	20	108
MDD35	Escitalopram 20mg/d	20	36
MDD38	Escitalopram 20mg/d	20	12
MDD39	Fluvoxamine 200mg/d	27	60
MDD40	Escitalopram 20mg/d	25	36
MDD41	Escitalopram 20mg/d	19	60
MDD43	Paroxetine 20mg/d	15	36
MDD45	Escitalopram 20mg/d	21	24
MDD46	Escitalopram 20mg/d	19	60
MDD48	Escitalopram 15mg/d	21	1
MDD49	Escitalopram 15mg/d	20	13
MDD50	Escitalopram 20mg/d	15	36
MDD51	Paroxetine 30mg/d	16	24
MDD52	Duloxetine 40mg/d	21	48
MDD54	Paroxetine 20mg/d	19	12
MDD57	Paroxetine 20mg/d	20	2
MDD58	Sertraline 100mg/d	15	72
MDD59	Escitalopram 15mg/d	18	12
MDD60	Duloxetine 40mg/d	14	3
MDD63	Sertraline 100mg/d	30	13
MDD64	Duloxetine 40mg/d	19	96
MDD65	Sertraline 100mg/d	15	60
MDD66	Sertraline 100mg/d	22	1
MDD67	Sertraline 100mg/d	20	1
MDD69	Fluvoxamine 200mg/d	16	2
MDD71	Escitalopram 20mg/d	17	8
MDD72	Sertraline 100mg/d	30	8
MDD75	Escitalopram 20mg/d	13	26
MDD79	Fluvoxamine 200mg/d	25	12
MDD80	Sertraline 100mg/d	15	60
MDD82	Sertraline 100mg/d	16	60
MDD83	Duloxetine 40mg/d	22	24
MDD87	Escitalopram 15mg/d	21	2
MDD88	Sertraline 100mg/d	20	3
MDD92	Escitalopram 20mg/d	20	12
MDD97	Escitalopram 15mg/d	26	6
